# Supplementary material for: Bidirectional causality between female reproductive traits and temporomandibular disorders
Source: J Oral Facial Pain Headache. 2025 Sep 12;39(3):163–71. doi: 10.22514/jofph.2025.058 (PMC12520435; doi:10.22514/jofph.2025.058)
Supplement: Supplementary file 2 [file Supplementary-material.xlsx]

## Sheet: Age at menarche
	SNP	effect_allele	other_allele	beta	se	eaf	pval	F
1	rs1058766	T	C	0.0287852	0.00464334	0.339762	5.67e-10	103.929
2	rs2697963	G	T	0.0526681	0.00601023	0.158322	1.9e-18	206.76
3	rs1755296	G	A	-0.0274676	0.00502342	0.741843	4.55e-08	80.7839
4	rs4660257	T	C	0.0429011	0.00478327	0.701265	2.99e-19	215.676
5	rs643428	C	T	0.0254603	0.00450536	0.392516	1.59e-08	86.4203
6	rs61779781	T	C	-0.0327547	0.00441974	0.572572	1.25e-13	146.835
7	rs2422137	C	A	0.0351118	0.00440077	0.546137	1.48e-15	170.907
8	rs7553348	G	A	-0.057628	0.00441598	0.43725	6.36e-39	457.493
9	rs11165924	A	G	0.0272857	0.00467311	0.667721	5.26e-09	92.3578
10	rs4133019	A	C	0.03462	0.00440764	0.460165	4.01e-15	166.514
11	rs2343506	A	C	-0.0286232	0.00449733	0.401906	1.96e-10	110.119
12	rs2194899	A	G	-0.0638615	0.004587	0.363945	4.64e-44	528.678
13	rs10913213	C	G	0.0266985	0.00462266	0.657879	7.67e-09	89.7018
14	rs509325	T	G	0.0711672	0.00542374	0.794554	2.48e-39	462.873
15	rs2809969	T	C	0.0328258	0.00440694	0.467929	9.43e-14	150.029
16	rs12040029	C	T	0.0427042	0.00698534	0.877454	9.75e-10	109.647
17	rs1973284	A	G	-0.0301442	0.00473385	0.311401	1.92e-10	108.95
18	rs62106258	T	C	-0.136403	0.0101414	0.951203	3.07e-41	483.534
19	rs12992672	G	A	0.0741008	0.0057947	0.17161	1.92e-37	436.982
20	rs113467400	C	T	0.0439811	0.00775726	0.911618	1.43e-08	87.1378
21	rs6712986	T	C	0.0427706	0.00667885	0.877969	1.51e-10	109.59
22	rs3136247	A	G	-0.0388383	0.00554768	0.807299	2.54e-12	131.221
23	rs11893331	A	G	-0.0740641	0.00583166	0.830429	5.89e-37	432.417
24	rs2539709	T	C	-0.0256199	0.0044724	0.401939	1.01e-08	88.2185
25	rs17006627	G	C	-0.0465772	0.00549048	0.801008	2.19e-17	193.411
26	rs59072247	C	T	-0.106538	0.0129164	0.97003	1.61e-16	184.557
27	rs6719214	T	C	0.0342332	0.00618126	0.853367	3.06e-08	81.9883
28	rs2679894	A	G	0.0523193	0.00444355	0.424111	5.3e-32	374.184
29	rs17654195	C	A	-0.0322871	0.00476282	0.696011	1.21e-11	123.335
30	rs6747911	G	T	-0.0369617	0.00439386	0.459627	4.03e-17	189.784
31	rs4664605	C	T	0.0409095	0.00461044	0.352424	7.11e-19	213.648
32	rs142058842	C	G	-0.0758962	0.00587174	0.834044	3.22e-38	446.352
33	rs141651762	G	C	0.0454965	0.00800237	0.91733	1.31e-08	87.7663
34	rs566465	A	T	-0.0244806	0.00437526	0.532476	2.2e-08	83.4142
35	rs842545	T	C	0.0384371	0.00548399	0.199827	2.4e-12	132.101
36	rs1518086	G	A	-0.0580144	0.00458139	0.358899	9.47e-37	433.516
37	rs67103685	T	C	0.0273165	0.00493629	0.731784	3.13e-08	81.8855
38	rs190286519	A	T	0.0468671	0.00670498	0.879076	2.75e-12	130.569
39	rs16841741	A	G	-0.0547363	0.00698345	0.890056	4.58e-15	163.967
40	rs60194422	G	A	0.023776	0.00442508	0.554721	7.74e-08	78.0671
41	rs116250833	A	G	-0.0340575	0.00647905	0.865431	1.47e-07	75.5236
42	rs9310563	C	T	0.0277707	0.00447979	0.597163	5.68e-10	103.734
43	rs73035994	T	C	-0.0897845	0.013485	0.972609	2.77e-11	120.087
44	rs1984870	G	T	-0.0353231	0.00443622	0.534666	1.69e-15	173.619
45	rs35999162	C	G	0.0341614	0.00473702	0.690057	5.53e-13	139.578
46	rs141829833	C	T	-0.153575	0.0148947	0.977097	6.3e-25	295.319
47	rs815715	C	G	-0.0267217	0.00445323	0.574388	1.97e-09	97.6025
48	rs9681954	T	C	-0.0464065	0.00450963	0.383543	7.77e-25	284.891
49	rs9284814	G	A	0.0503517	0.00683165	0.116103	1.7e-13	145.5
50	rs1473580	C	G	0.0491116	0.00739297	0.901987	3.07e-11	119.234
51	rs7433864	C	A	-0.0523589	0.00438433	0.496939	7.12e-33	383.586
52	rs3849531	A	T	-0.0431043	0.00495062	0.732306	3.12e-18	203.728
53	rs73205548	C	T	-0.0412744	0.00607095	0.8436	1.06e-11	125.688
54	rs13322435	A	G	0.0356624	0.00449897	0.595947	2.25e-15	171.276
55	rs9849338	C	A	0.029522	0.0046044	0.640001	1.44e-10	112.282
56	rs16860342	C	T	-0.036892	0.00443479	0.574332	8.89e-17	186.101
57	rs2798224	G	A	-0.0280679	0.00443628	0.431295	2.5e-10	108.047
58	rs9991479	T	C	-0.0380426	0.00494978	0.269015	1.52e-14	159.16
59	rs10938397	A	G	0.0428201	0.00443926	0.567088	5.12e-22	251.825
60	rs75544266	C	T	-0.0838587	0.00956147	0.944059	1.78e-18	207.735
61	rs115260227	A	G	-0.251667	0.0212133	0.988159	1.83e-32	414.834
62	rs10857036	T	C	-0.025552	0.00445207	0.440457	9.5e-09	89.9681
63	rs17464835	G	A	-0.0351993	0.00546911	0.799016	1.23e-10	111.255
64	rs9312937	T	C	-0.0277561	0.00445274	0.516238	4.56e-10	107.579
65	rs35375873	G	C	-0.0509182	0.00702962	0.887923	4.38e-13	144.286
66	rs34750307	G	A	0.0274392	0.00446807	0.596563	8.19e-10	101.32
67	rs256353	T	A	-0.025239	0.00476094	0.68607	1.15e-07	76.7056
68	rs80170948	T	G	-0.0719856	0.0113711	0.957451	2.44e-10	118.044
69	rs13185314	G	T	0.0233461	0.00439288	0.509454	1.07e-07	76.1542
70	rs10063744	C	G	-0.0322865	0.0048862	0.715954	3.9e-11	118.539
71	rs62376854	A	G	0.0572013	0.00952212	0.94229	1.89e-09	99.4865
72	rs141344917	G	A	0.0809447	0.0092164	0.936875	1.6e-18	216.75
73	rs13179411	G	T	-0.074859	0.00613024	0.848385	2.7e-34	403.471
74	rs56289631	G	A	-0.0347088	0.00522124	0.769623	2.98e-11	119.438
75	rs9325098	G	T	-0.0261175	0.00493456	0.730223	1.2e-07	75.1281
76	rs11738611	C	A	-0.0316112	0.00535252	0.787016	3.51e-09	93.6527
77	rs12656569	A	C	0.0307236	0.00545971	0.202825	1.83e-08	85.3324
78	rs7727787	G	A	0.0435076	0.00643467	0.865377	1.37e-11	123.313
79	rs1207792	C	G	0.0366553	0.00689445	0.113795	1.06e-07	75.7549
80	rs9295482	A	C	-0.0254701	0.00464279	0.66111	4.11e-08	81.261
81	rs2254479	G	A	0.0340836	0.0043999	0.449597	9.45e-15	160.771
82	rs62405440	C	T	0.0387147	0.00706825	0.891841	4.32e-08	80.8332
83	rs7452200	C	T	-0.035197	0.00438919	0.530591	1.07e-15	172.565
84	rs34399458	C	T	0.0509934	0.00578785	0.82747	1.25e-18	207.649
85	rs116343494	C	T	0.0692867	0.01326	0.971546	1.74e-07	74.1966
86	rs62415601	A	C	-0.0300097	0.00453875	0.626957	3.79e-11	117.778
87	rs34613202	G	C	0.0564177	0.0054326	0.795344	2.9e-25	289.883
88	rs7749175	C	T	-0.0237333	0.00440803	0.537058	7.28e-08	78.2975
89	rs9321659	G	A	-0.0640524	0.00646327	0.866941	3.76e-23	264.776
90	rs240766	G	A	0.043937	0.00441135	0.456048	2.28e-23	267.923
91	rs1933801	C	T	0.142674	0.00469695	0.320403	1.14e-202	2499.58
92	rs2764261	A	G	0.0327812	0.004534	0.374064	4.83e-13	140.704
93	rs1844594	G	A	0.0468673	0.00440559	0.543003	1.98e-26	304.994
94	rs17245411	T	C	0.0636133	0.0108939	0.957939	5.24e-09	91.1627
95	rs9397414	A	G	0.0385374	0.00472582	0.684193	3.5e-16	179.476
96	rs6456198	C	G	-0.034655	0.00628152	0.858097	3.45e-08	81.7615
97	rs113772882	G	T	0.0308005	0.00485045	0.69617	2.15e-10	112.201
98	rs10226266	A	G	-0.0251597	0.00448985	0.411959	2.1e-08	85.7369
99	rs4141153	A	G	-0.0647824	0.00552	0.803033	8.34e-32	371.518
100	rs35005436	T	C	0.0576868	0.00602548	0.840712	1.03e-21	249.306
101	rs1167796	A	G	0.030446	0.00442474	0.435692	5.95e-12	127.443
102	rs999885	G	A	-0.0247981	0.0043968	0.484648	1.7e-08	85.8742
103	rs1899692	G	C	-0.0344753	0.00579894	0.826025	2.76e-09	95.5007
104	rs11556924	C	T	-0.0270396	0.00450789	0.610994	1.99e-09	97.1643
105	rs35775580	A	G	-0.0734472	0.01037	0.953046	1.41e-12	134.992
106	rs113013060	C	A	-0.0661571	0.0106491	0.954332	5.22e-10	106.658
107	rs56283944	G	A	-0.0263137	0.0046452	0.662907	1.47e-08	86.5093
108	rs2688325	T	C	0.0383838	0.00480112	0.301993	1.3e-15	173.694
109	rs12550650	C	T	-0.0405256	0.00442664	0.548033	5.44e-20	227.556
110	rs13282478	C	T	0.0376159	0.00454452	0.627389	1.26e-16	185.006
111	rs17053711	G	A	-0.0295493	0.00499257	0.738159	3.25e-09	94.3606
112	rs62507083	G	T	0.0441542	0.00677517	0.880299	7.17e-11	114.872
113	rs34726119	C	T	-0.041217	0.005279	0.776897	5.82e-15	164.679
114	rs4738266	C	T	-0.0278999	0.00472931	0.317844	3.65e-09	94.3652
115	rs10090153	A	G	-0.0325043	0.00448719	0.397979	4.36e-13	141.558
116	rs7846385	T	C	0.0432827	0.00485942	0.715199	5.24e-19	213.447
117	rs2953511	G	A	0.0339242	0.00505054	0.747131	1.86e-11	121.58
118	rs3133974	G	T	0.0276609	0.0048662	0.713397	1.31e-08	87.4667
119	rs62520182	C	T	-0.0574579	0.00630719	0.851271	8.25e-20	233.824
120	rs697049	C	T	0.0292575	0.0046374	0.340898	2.81e-10	107.543
121	rs913588	G	A	0.0398411	0.00438824	0.484138	1.1e-19	221.754
122	rs9406422	G	A	-0.0678288	0.00864887	0.930807	4.42e-15	165.718
123	rs1411495	G	C	0.0306523	0.00473807	0.689795	9.84e-11	112.417
124	rs17655458	A	G	-0.0679932	0.00879318	0.933454	1.05e-14	160.604
125	rs4351477	C	G	-0.0491811	0.0061365	0.845866	1.11e-15	176.373
126	rs10780649	T	G	0.045358	0.00440551	0.476734	7.36e-25	287.154
127	rs10797119	T	C	0.0391157	0.00442053	0.465253	8.86e-19	212.928
128	rs10908948	G	A	0.0245063	0.00443741	0.56817	3.34e-08	82.3828
129	rs10820310	A	G	0.0276671	0.00491848	0.725998	1.85e-08	85.1355
130	rs10978430	C	T	0.102611	0.00473535	0.686468	4.01e-104	1272.4
131	rs7852169	C	G	-0.108495	0.00798145	0.9175	4.38e-42	498.903
132	rs10817190	G	A	0.0412902	0.00698862	0.888183	3.46e-09	94.6702
133	rs2297605	G	A	-0.0391179	0.004456	0.538197	1.65e-18	212.736
134	rs2267958	G	A	-0.0248258	0.00448241	0.488414	3.05e-08	86.1012
135	rs1874984	G	C	-0.0427281	0.00439245	0.511072	2.3e-22	255.219
136	rs7073746	A	G	-0.0263235	0.00440398	0.527629	2.27e-09	96.5631
137	rs10740399	A	G	0.0271414	0.00466905	0.670295	6.13e-09	91.0248
138	rs1172955	T	A	0.0579605	0.00484617	0.289708	5.75e-33	386.923
139	rs10786610	G	C	0.0284983	0.00465987	0.347175	9.61e-10	102.921
140	rs2532718	C	T	-0.0283572	0.00445687	0.579786	1.98e-10	109.546
141	rs7077302	C	G	0.0513345	0.00808728	0.0803459	2.19e-10	108.878
142	rs9423024	C	A	-0.0384121	0.00440704	0.500507	2.88e-18	206.328
143	rs61868797	C	T	0.0372322	0.00566148	0.813364	4.82e-11	117.669
144	rs16937956	A	G	-0.0458912	0.00461213	0.648339	2.52e-23	268.636
145	rs11605776	C	A	0.0558708	0.00484852	0.288479	1.01e-30	358.584
146	rs61371450	G	A	0.0444073	0.00577352	0.823787	1.45e-14	160.093
147	rs16917237	G	T	-0.0439232	0.005461	0.797604	8.76e-16	174.185
148	rs11031006	G	A	-0.0496026	0.00629963	0.857564	3.44e-15	168.081
149	rs4755720	C	T	-0.0372366	0.00451361	0.392292	1.59e-16	184.882
150	rs4073513	A	G	-0.0327742	0.00481963	0.290287	1.05e-11	123.745
151	rs11039266	T	G	-0.0415182	0.00491132	0.720567	2.83e-17	194.13
152	rs56884601	G	A	0.0275806	0.00456982	0.619409	1.59e-09	100.268
153	rs7949608	A	G	0.0258454	0.0044326	0.425241	5.52e-09	91.2833
154	rs2256464	C	A	-0.0400484	0.00603322	0.842541	3.18e-11	118.981
155	rs11823251	C	G	-0.0281484	0.00499776	0.737265	1.78e-08	85.8113
156	rs545075	G	C	-0.0655493	0.00977075	0.0532286	1.96e-11	121.081
157	rs10895141	A	C	-0.0458109	0.00467834	0.330024	1.22e-22	259.602
158	rs66707646	G	A	-0.0360815	0.00626091	0.854961	8.26e-09	90.2615
159	rs7115813	A	G	-0.0659238	0.00442021	0.448261	2.67e-50	602.068
160	rs11047447	A	G	-0.031604	0.00464607	0.662377	1.03e-11	124.904
161	rs112335739	C	T	-0.0453708	0.00713218	0.894205	2e-10	108.89
162	rs1054442	A	C	0.0357517	0.00453766	0.6244	3.3e-15	167.65
163	rs10860153	A	G	0.031026	0.00468248	0.663576	3.45e-11	120.165
164	rs10861880	T	C	0.0249449	0.00438961	0.496761	1.33e-08	86.9726
165	rs7135337	A	C	-0.0261541	0.00447304	0.410639	5e-09	92.5608
166	rs10902475	C	A	-0.0292568	0.00499703	0.263742	4.77e-09	92.9329
167	rs7992832	C	T	-0.0298309	0.00493895	0.724372	1.54e-09	99.3423
168	rs9554311	C	T	-0.0292638	0.0046808	0.334158	4.06e-10	106.54
169	rs7986796	G	T	0.0344969	0.00456372	0.371909	4.06e-14	155.462
170	rs9568125	C	T	-0.0430744	0.0060726	0.844592	1.31e-12	136.186
171	rs1327942	T	A	0.0256756	0.0044775	0.567515	9.79e-09	90.4674
172	rs4519219	T	C	-0.0284868	0.0046124	0.634388	6.57e-10	105.242
173	rs803821	T	C	-0.0294834	0.00467021	0.661346	2.74e-10	108.861
174	rs7329599	C	T	-0.0357138	0.00519126	0.235375	6e-12	128.364
175	rs12019957	T	C	0.0330804	0.00576205	0.820624	9.41e-09	90.0642
176	rs9517913	G	A	-0.0298861	0.00449206	0.579407	2.87e-11	121.713
177	rs11619721	G	T	0.0484127	0.00772697	0.9087	3.72e-10	108.728
178	rs9560114	A	T	-0.0295955	0.00501607	0.734295	3.63e-09	95.5503
179	rs7148399	T	C	0.0263373	0.00480143	0.658753	4.13e-08	87.1829
180	rs10136330	C	T	0.0782757	0.0113045	0.960384	4.38e-12	130.357
181	rs17780982	G	T	-0.0256581	0.00449802	0.39421	1.17e-08	87.9017
182	rs4365199	T	G	0.0496422	0.00477882	0.304114	2.81e-25	291.804
183	rs12879819	C	T	0.0285318	0.00442825	0.483369	1.17e-10	113.673
184	rs10150677	C	G	0.0336033	0.00475208	0.311426	1.54e-12	135.407
185	rs78352137	T	C	0.0795667	0.00698997	0.888413	5.08e-30	351.236
186	rs1555406	C	T	0.0428149	0.00684777	0.88265	4.04e-10	106.167
187	rs7161194	A	G	-0.0356598	0.00486968	0.335672	2.43e-13	158.586
188	rs6576457	G	A	0.0438814	0.00479485	0.695789	5.6e-20	227.997
189	rs10519445	G	A	0.0258104	0.00443325	0.463332	5.81e-09	92.6176
190	rs112036939	A	T	-0.0734861	0.0127068	0.969131	7.33e-09	90.3271
191	rs561821	C	T	0.0366418	0.00454542	0.622428	7.55e-16	176.473
192	rs11071027	A	C	0.0257615	0.00454468	0.380015	1.44e-08	87.4223
193	rs3743266	T	C	0.0465685	0.00467271	0.664588	2.15e-23	270.457
194	rs12905397	T	C	0.0327857	0.00444016	0.456629	1.54e-13	149.15
195	rs5742915	T	C	-0.0371045	0.00441329	0.538654	4.19e-17	191.359
196	rs77093843	G	A	-0.0329611	0.00537428	0.78529	8.62e-10	102.425
197	rs13835	C	A	0.0489258	0.00445141	0.575048	4.22e-28	327.333
198	rs1881837	G	A	-0.0383777	0.00602877	0.159072	1.94e-10	110.165
199	rs72767997	T	C	-0.0863024	0.0134218	0.971469	1.28e-10	115.434
200	rs12445430	C	T	0.029295	0.00544031	0.792703	7.25e-08	78.8452
201	rs4238868	C	T	0.0266553	0.00473853	0.683448	1.85e-08	85.9436
202	rs1704528	T	C	-0.0560581	0.00468106	0.667793	4.77e-33	390.207
203	rs114285994	G	A	-0.0549832	0.0063661	0.861079	5.78e-18	202.277
204	rs57149692	G	C	-0.0315252	0.00450558	0.602119	2.62e-12	133.144
205	rs1362376	T	C	0.0459683	0.00558461	0.808724	1.85e-16	182.82
206	rs11642015	C	T	0.0717752	0.00448419	0.598482	1.16e-57	693.655
207	rs12926791	C	G	-0.0565717	0.00446986	0.583047	1.03e-36	435.539
208	rs12603280	G	A	0.0359176	0.00515458	0.754447	3.21e-12	133.647
209	rs9913787	G	A	0.0283066	0.00482153	0.704974	4.34e-09	93.1785
210	rs1635298	T	A	0.0365809	0.00510394	0.243613	7.66e-13	137.889
211	rs9635759	G	A	-0.071482	0.00488144	0.695993	1.48e-48	605.597
212	rs17817628	A	G	0.0414904	0.0048672	0.711344	1.53e-17	197.708
213	rs7218751	A	G	0.0304066	0.00559596	0.809246	5.52e-08	79.7951
214	rs34768269	T	C	0.035538	0.00559211	0.80814	2.08e-10	109.494
215	rs2725405	G	C	0.030428	0.00444231	0.557035	7.41e-12	127.75
216	rs12607903	C	T	0.0526797	0.00491904	0.279085	9.2e-27	312.431
217	rs9945304	C	G	0.0268417	0.00446667	0.41978	1.86e-09	98.1181
218	rs2668767	T	C	-0.0553871	0.00445269	0.429323	1.6e-35	420.734
219	rs17089911	T	A	0.0240824	0.00439372	0.485911	4.23e-08	80.9995
220	rs9957921	G	C	-0.0522934	0.00858115	0.928477	1.1e-09	101.538
221	rs8087694	G	C	-0.0309842	0.00556007	0.196383	2.51e-08	84.7086
222	rs35917007	A	G	-0.0436137	0.0044013	0.466103	3.79e-23	264.825
223	rs2251561	C	T	-0.030211	0.00502496	0.739304	1.83e-09	98.3564
224	rs8112411	G	A	-0.0527294	0.00454063	0.374769	3.55e-31	364.618
225	rs10401175	C	A	-0.0261688	0.00441665	0.46189	3.12e-09	95.1672
226	rs2003476	T	C	-0.0295072	0.00450085	0.593526	5.53e-11	117.455
227	rs107068	A	G	-0.0319594	0.00441338	0.533135	4.44e-13	142.17
228	rs3810291	G	A	0.0421394	0.00469982	0.323721	3.07e-19	217.457
229	rs882609	G	A	-0.0253041	0.00442778	0.545861	1.1e-08	88.7468
230	rs852033	A	C	-0.0416115	0.00510253	0.247419	3.49e-16	180.325
231	rs6045400	A	G	0.0359793	0.00547511	0.203691	4.98e-11	117.41
232	rs6106122	A	G	-0.0287508	0.00443297	0.455908	8.83e-11	114.654
233	rs7273470	G	C	-0.0355836	0.00516253	0.760203	5.48e-12	129.073
234	rs35255016	C	T	-0.0372655	0.00517673	0.762251	6.08e-13	140.738
235	rs6066454	C	T	-0.0250095	0.00458756	0.633152	4.99e-08	81.2255
236	rs3746619	C	A	-0.0527107	0.00793216	0.916041	3.03e-11	119.489
237	rs6010651	A	C	-0.025854	0.00455923	0.620422	1.42e-08	88.0121
238	rs35184820	T	G	0.0294961	0.0044142	0.492251	2.36e-11	121.595
239	rs73204208	T	G	-0.0483207	0.00660013	0.870848	2.46e-13	146.859
240	rs4818008	T	A	0.049356	0.004609	0.645085	9.27e-27	312.081
241	rs8136867	G	A	0.0261842	0.0044332	0.469366	3.5e-09	95.4763
242	rs12167144	A	C	0.0336445	0.0048787	0.714623	5.34e-12	129.088
243	rs9616551	A	G	0.0343294	0.00556148	0.198105	6.71e-10	104.682

## Sheet: Age at first sexual intercourse
	SNP	effect_allele	other_allele	beta	se	pval	F
1	rs3896224	A	G	-0.021	0.0028	6.38e-14	56.2495
2	rs10510025	C	T	0.0205	0.0032	1.49e-10	41.0397
3	rs7079070	G	A	0.0164	0.0028	4.71e-09	34.3058
4	rs7896518	A	G	-0.0153	0.0028	4.65e-08	29.8581
5	rs11214488	C	T	0.0204	0.0036	1.46e-08	32.1108
6	rs7942078	A	T	-0.0178	0.0029	8.36e-10	37.6738
7	rs11037662	G	T	-0.0248	0.004	5.65e-10	38.4396
8	rs11240331	C	T	-0.0185	0.0032	7.41e-09	33.4225
9	rs10219714	C	T	-0.0157	0.0029	6.17e-08	29.3089
10	rs10785268	A	G	-0.0152	0.0028	5.68e-08	29.4691
11	rs770082	G	A	0.0152	0.0028	5.68e-08	29.4691
12	rs79155408	C	T	0.0338	0.0061	3.01e-08	30.7022
13	rs2152741	C	T	-0.0233	0.0039	2.31e-09	35.6926
14	rs12147451	C	T	0.0268	0.0035	1.9e-14	58.6313
15	rs3007104	G	A	0.0152	0.0028	5.68e-08	29.4691
16	rs11627661	G	C	0.017	0.0029	4.57e-09	34.3635
17	rs76247422	C	T	0.0229	0.0034	1.64e-11	45.3638
18	rs8033799	A	C	0.0201	0.0034	3.38e-09	34.9486
19	rs17425189	T	C	-0.02	0.0036	2.77e-08	30.8639
20	rs11076963	C	G	0.0186	0.0034	4.49e-08	29.9271
21	rs76513770	T	C	-0.0234	0.0041	1.15e-08	32.5732
22	rs1157072	A	G	-0.036	0.0063	1.1e-08	32.6528
23	rs56322375	G	T	0.0188	0.0033	1.22e-08	32.4552
24	rs16948048	A	G	0.0203	0.0029	2.56e-12	48.9995
25	rs57383707	C	T	0.025	0.0044	1.33e-08	32.2828
26	rs4800092	C	T	0.0161	0.0028	8.92e-09	33.0622
27	rs784255	G	T	0.0196	0.0028	2.56e-12	48.9995
28	rs140504125	C	T	0.0197	0.0031	2.09e-10	40.3836
29	rs12089815	G	A	-0.0209	0.0028	8.38e-14	55.715
30	rs62166484	T	A	0.031	0.0055	1.74e-08	31.7683
31	rs1226414	A	T	-0.0179	0.0028	1.63e-10	40.8682
32	rs11678980	G	A	0.0156	0.0029	7.48e-08	28.9367
33	rs7558132	G	A	0.0209	0.0029	5.72e-13	51.9389
34	rs72931396	C	A	-0.0157	0.0028	2.06e-08	31.4398
35	rs7349386	T	C	-0.0357	0.0065	3.97e-08	30.1652
36	rs57537843	G	A	0.0159	0.0029	4.19e-08	30.0604
37	rs10153718	A	G	0.0176	0.0028	3.26e-10	39.5098
38	rs961522	T	C	-0.0278	0.0028	3.13e-23	98.5756
39	rs10490064	A	G	0.0249	0.0028	5.96e-19	79.0822
40	rs359253	G	A	0.0201	0.0029	4.18e-12	48.0388
41	rs66906321	T	C	0.0205	0.0037	3.02e-08	30.6973
42	rs1580173	G	A	0.0177	0.0028	2.59e-10	39.9601
43	rs57945129	C	T	-0.0236	0.0039	1.44e-09	36.6177
44	rs7635829	G	A	0.0188	0.0032	4.23e-09	34.5153
45	rs13094598	C	T	-0.0167	0.0028	2.46e-09	35.5724
46	rs73077107	G	A	-0.0331	0.0042	3.25e-15	62.1088
47	rs186723454	A	G	0.0222	0.0039	1.25e-08	32.4021
48	rs12714592	A	C	0.0242	0.0031	5.88e-15	60.9401
49	rs66632973	A	T	-0.024	0.0034	1.68e-12	49.8265
50	rs9310074	C	T	0.0248	0.0038	6.74e-11	42.5924
51	rs79532211	A	G	-0.0253	0.004	2.53e-10	40.0053
52	rs72712556	G	A	-0.0184	0.003	8.61e-10	37.6174
53	rs2344678	T	C	-0.0164	0.003	4.59e-08	29.8842
54	rs74864822	G	A	0.0188	0.003	3.69e-10	39.2707
55	rs226488	T	C	0.0224	0.0029	1.13e-14	59.6618
56	rs4305732	A	G	-0.0289	0.0029	2.16e-23	99.3106
57	rs9397082	C	T	-0.0189	0.0031	1.08e-09	37.1703
58	rs12203592	C	T	-0.0206	0.0034	1.37e-09	36.709
59	rs12528918	T	G	0.018	0.0028	1.29e-10	41.3261
60	rs4727799	C	T	0.0176	0.0029	1.29e-09	36.832
61	rs10260121	T	C	0.0251	0.0043	5.31e-09	34.0727
62	rs62435144	G	A	-0.0298	0.005	2.52e-09	35.5213
63	rs113367286	C	T	-0.0172	0.0031	2.88e-08	30.7843
64	rs4552798	C	T	-0.0176	0.0028	3.26e-10	39.5098
65	rs2642254	T	C	-0.0195	0.0033	3.44e-09	34.917
66	rs13437771	A	G	-0.0253	0.0038	2.78e-11	44.3271
67	rs7815972	A	G	-0.0173	0.0029	2.44e-09	35.5871
68	rs12541633	A	T	-0.0156	0.0028	2.53e-08	31.0405
69	rs62499803	A	G	0.0199	0.0036	3.24e-08	30.556
70	rs62519833	A	G	-0.0257	0.0044	5.19e-09	34.1159
71	rs28399241	C	T	0.0171	0.0028	1.01e-09	37.2968
72	rs1372173	A	G	-0.0221	0.0037	2.33e-09	35.6761
73	rs72693550	C	A	0.0215	0.0038	1.53e-08	32.0115

## Sheet: Age at first live birth
	SNP	effect_allele	other_allele	beta	se	pval	F
1	rs12250380	A	G	-0.063	0.01	2.98e-10	39.6898
2	rs6585429	A	G	-0.0956	0.0134	9.73e-13	50.8984
3	rs7931884	C	G	0.0576	0.0105	4.12e-08	30.0929
4	rs11031006	A	G	0.0882	0.0141	3.97e-10	39.1288
5	rs72694234	T	G	0.0777	0.0108	6.27e-13	51.7598
6	rs7516843	A	G	-0.0623	0.0105	2.97e-09	35.2043
7	rs12815479	T	C	0.1079	0.0188	9.5e-09	32.9401
8	rs3767654	T	G	-0.0724	0.0125	6.96e-09	33.5471
9	rs12407439	A	G	-0.0876	0.0151	6.58e-09	33.6552
10	rs1702877	T	C	0.0628	0.0107	4.38e-09	34.4469
11	rs7958796	A	T	0.0801	0.011	3.29e-13	53.0246
12	rs78702863	T	C	-0.1046	0.0178	4.19e-09	34.532
13	rs72704712	T	G	0.1001	0.0146	7.07e-12	47.0068
14	rs1950404	A	T	-0.0677	0.0115	3.93e-09	34.6561
15	rs176223	T	C	-0.0898	0.0149	1.67e-09	36.3227
16	rs2906457	A	C	-0.0677	0.0112	1.5e-09	36.5375
17	rs6574018	T	G	0.0601	0.0109	3.51e-08	30.4014
18	rs1452378	T	C	-0.0753	0.0135	2.44e-08	31.1115
19	rs8027457	T	C	0.0538	0.0098	4.02e-08	30.1377
20	rs11646744	T	G	-0.0749	0.0121	6.01e-10	38.3169
21	rs2069278	T	C	0.0592	0.0105	1.72e-08	31.788
22	rs145053134	A	G	-0.0965	0.0174	2.92e-08	30.7577
23	rs10445366	C	G	-0.0888	0.0149	2.53e-09	35.5182
24	rs7359501	T	C	0.0625	0.0102	8.93e-10	37.5455
25	rs4799950	C	G	-0.0631	0.0109	7.08e-09	33.5123
26	rs60222682	T	C	-0.0724	0.0127	1.19e-08	32.4988
27	rs590076	A	G	-0.0665	0.0103	1.07e-10	41.6837
28	rs7517629	A	G	-0.0655	0.0111	3.62e-09	34.8205
29	rs8110682	T	C	-0.0873	0.0119	2.2e-13	53.8186
30	rs6079581	C	G	-0.0547	0.0099	3.29e-08	30.5283
31	rs293566	T	C	0.071	0.0108	4.9e-11	43.2182
32	rs6030812	A	G	0.0699	0.0128	4.74e-08	29.8217
33	rs7582180	A	G	-0.0629	0.0103	1.02e-09	37.2928
34	rs13425787	A	G	0.071	0.0102	3.38e-12	48.4523
35	rs72779695	T	C	-0.087	0.0158	3.66e-08	30.3195
36	rs394608	T	C	0.0573	0.0102	1.94e-08	31.5578
37	rs80153284	A	C	0.2459	0.0439	2.13e-08	31.3752
38	rs112282597	A	G	-0.0703	0.0122	8.3e-09	33.2039
39	rs73989464	A	G	-0.075	0.0132	1.33e-08	32.2829
40	rs1516198	A	G	0.0741	0.0135	4.04e-08	30.1278
41	rs1106090	A	G	0.0606	0.0102	2.83e-09	35.2974
42	rs11887646	A	G	-0.077	0.0121	1.97e-10	40.4957
43	rs359243	T	C	0.0783	0.0102	1.64e-14	58.9279
44	rs9814726	A	T	0.0616	0.0102	1.55e-09	36.472
45	rs13319205	A	T	-0.0667	0.0115	6.63e-09	33.6398
46	rs2681780	T	C	-0.12	0.0101	1.48e-32	141.162
47	rs11915934	A	G	0.0826	0.0133	5.28e-10	38.5705
48	rs1452180	T	C	0.0719	0.0125	8.82e-09	33.0853
49	rs17314804	T	C	0.0736	0.0103	8.96e-13	51.0598
50	rs362307	T	C	-0.1263	0.0194	7.5e-11	42.3839
51	rs329122	A	G	0.0573	0.0102	1.94e-08	31.5578
52	rs10941692	T	C	-0.0815	0.0124	4.95e-11	43.1986
53	rs1445980	A	G	-0.0584	0.0105	2.67e-08	30.9346
54	rs11155364	A	C	-0.087	0.0156	2.45e-08	31.1019
55	rs2347867	A	G	0.0858	0.0103	8.08e-17	69.3902
56	rs3096695	C	G	-0.0824	0.0141	5.1e-09	34.1518
57	rs9388090	T	C	0.0672	0.0107	3.38e-10	39.4429
58	rs1859100	T	G	0.0614	0.0103	2.5e-09	35.5353
59	rs6964957	T	C	0.0583	0.0102	1.09e-08	32.6689
60	rs55988458	A	G	0.0791	0.0129	8.69e-10	37.5986
61	rs2009182	T	C	-0.0704	0.0118	2.43e-09	35.5942
62	rs10111950	C	G	-0.0623	0.0105	2.97e-09	35.2043
63	rs11774212	T	C	0.0661	0.0105	3.07e-10	39.6298
64	rs7865801	A	G	0.0651	0.0105	5.65e-10	38.4398
65	rs1590949	C	G	-0.069	0.0103	2.1e-11	44.8768

## Sheet: Age at last live birth
	SNP	effect_allele	other_allele	beta	se	eaf	pval	F
1	rs359253	A	G	-0.0222912	0.00352058	0.639341	2.42e-10	39.0214
2	rs6446187	A	C	-0.0291866	0.0033823	0.512378	6.18e-18	72.4991
3	rs1267490	A	G	-0.024378	0.00435317	0.814111	2.14e-08	30.628
4	rs10964737	C	T	0.0863379	0.0155676	0.01222	2.92e-08	30.6422
5	rs12250380	G	A	0.0201909	0.00343666	0.5825	4.22e-09	33.7642
6	rs2208082	A	G	0.0190597	0.0034371	0.568997	2.93e-08	30.3394

## Sheet: Age at natural menopause
	SNP	effect_allele	other_allele	beta	se	eaf	pval	F
1	rs200448	C	T	-0.0214999	0.00372895	0.568616	8.13334e-09	32.6208
2	rs9438982	A	C	-0.0471437	0.00394883	0.681683	7.44211e-33	138.851
3	rs12046563	G	A	-0.0251841	0.0043189	0.239078	5.50508e-09	33.195
4	rs55707872	C	A	0.0353746	0.00397578	0.314362	5.71061e-19	77.6216
5	rs72708144	C	T	0.0587965	0.00921141	0.041604	1.73643e-10	39.6591
6	rs12132692	T	C	0.0402635	0.00626821	0.095686	1.33225e-10	40.3602
7	rs4495657	C	T	0.0328462	0.00376043	0.59515	2.4432e-18	74.8095
8	rs4408133	C	G	0.0316029	0.00391465	0.334777	6.86016e-16	64.0045
9	rs6667957	C	T	-0.0259762	0.00374996	0.43005	4.29675e-12	47.5873
10	rs7779	C	G	0.0398625	0.00707203	0.072772	1.73398e-08	30.847
11	rs1262430	C	T	-0.041749	0.0037695	0.397629	1.65004e-28	120.181
12	rs58387006	C	A	0.0263152	0.00443048	0.223131	2.85749e-09	34.5355
13	rs76928871	G	A	0.043013	0.00468506	0.192314	4.2756e-20	82.7071
14	rs62156695	G	A	-0.0640509	0.00603671	0.103904	2.67082e-26	109.954
15	rs72827480	C	T	0.0270835	0.00376142	0.402064	6.00629e-13	50.7403
16	rs7589040	T	C	-0.0315167	0.00449719	0.209818	2.41598e-12	47.3843
17	rs4491723	G	A	0.0310704	0.00418072	0.26152	1.07105e-13	53.6463
18	rs4668354	G	C	0.0347835	0.00380081	0.624972	5.60955e-20	81.6126
19	rs6435156	T	C	-0.0263107	0.0042185	0.255236	4.46099e-10	37.8599
20	rs6736096	C	T	0.0201113	0.00368295	0.51589	4.74395e-08	29.0609
21	rs507926	C	T	0.0298505	0.00494009	0.833471	1.51743e-09	35.5821
22	rs17646517	G	C	-0.0715967	0.0122548	0.023116	5.14728e-09	33.3029
23	rs2624847	T	G	0.0268408	0.00422243	0.743348	2.06109e-10	39.5446
24	rs4679121	T	C	-0.038058	0.00604834	0.104812	3.12786e-10	39.0999
25	rs9818740	A	G	-0.0278441	0.00413884	0.274865	1.72587e-11	44.461
26	rs345985	T	C	-0.0238739	0.00374945	0.41955	1.92376e-10	39.9352
27	rs10937153	A	G	0.0360705	0.00432513	0.240679	7.44482e-17	68.425
28	rs7661090	T	C	-0.0352894	0.0059614	0.106995	3.22628e-09	34.2334
29	rs34811474	A	G	-0.0238895	0.0043662	0.231433	4.46337e-08	29.2045
30	rs6830848	T	G	-0.0347717	0.00368223	0.469038	3.61879e-21	86.6613
31	rs1565909	T	C	0.0623334	0.00368522	0.4874	3.52201e-64	279.763
32	rs9307242	C	T	-0.0271568	0.00382072	0.354717	1.17933e-12	48.5709
33	rs156520	A	C	0.0224571	0.0041173	0.285356	4.91587e-08	29.5879
34	rs12503643	T	G	0.0467221	0.00376808	0.397102	2.6314e-35	150.482
35	rs377137	G	T	-0.0347749	0.00386174	0.34674	2.15701e-19	78.8315
36	rs10476835	A	G	0.0211285	0.00369077	0.48716	1.03625e-08	32.0869
37	rs2688189	C	T	0.0439242	0.00663474	0.083892	3.58386e-11	42.6623
38	rs72814771	G	T	0.0493593	0.0062528	0.09862	2.92766e-15	62.3217
39	rs9313736	A	G	-0.0314315	0.00377284	0.385808	8.01677e-17	67.3673
40	rs58279426	C	T	0.0675842	0.00369987	0.478628	1.52555e-74	328.6
41	rs9358956	C	G	-0.0658709	0.00494254	0.828667	1.60524e-40	177.412
42	rs4716056	G	A	0.0214312	0.00379142	0.373622	1.58083e-08	30.924
43	rs1655907	C	T	-0.0290465	0.00508668	0.844827	1.12773e-08	31.8206
44	rs2524119	C	T	0.0237527	0.00368586	0.548225	1.16153e-10	40.2039
45	rs2844466	C	T	-0.0472066	0.00383583	0.358718	8.33111e-35	147.602
46	rs78080415	C	T	0.0298435	0.00524617	0.144619	1.28065e-08	31.6972
47	rs6912979	C	T	-0.0255493	0.00409197	0.28336	4.27161e-10	38.1376
48	rs7778113	T	G	0.0279687	0.0039179	0.345864	9.42199e-13	50.9228
49	rs62445870	T	C	0.0745712	0.012408	0.022584	1.85605e-09	35.3158
50	rs4049337	C	G	-0.0257386	0.00401737	0.698593	1.48578e-10	40.1337
51	rs74742883	G	T	-0.0310808	0.00445473	0.218286	3.01478e-12	47.4287
52	rs2519673	A	G	-0.0267774	0.00381997	0.631019	2.38581e-12	48.0362
53	rs6961014	G	C	-0.029044	0.00451308	0.787705	1.23054e-10	40.5863
54	rs112190116	T	C	0.142691	0.0175968	0.011146	5.10727e-16	64.5773
55	rs28797500	C	T	-0.0846069	0.00443452	0.777853	3.76284e-81	356.669
56	rs7845046	A	T	-0.0492105	0.0083836	0.948961	4.36182e-09	33.7449
57	rs7827991	A	C	0.041731	0.00688397	0.078386	1.34394e-09	36.1955
58	rs77952879	C	G	-0.0421247	0.00694851	0.078277	1.34099e-09	36.8349
59	rs6470643	C	A	-0.0282893	0.0044663	0.217487	2.3897e-10	39.1857
60	rs10813912	G	A	0.0248784	0.00380188	0.623209	6.00111e-11	41.8163
61	rs74701710	A	G	-0.0483435	0.00803605	0.056067	1.78969e-09	35.5854
62	rs10998203	G	C	-0.0360969	0.00458046	0.203589	3.2574e-15	60.7932
63	rs7087644	G	A	-0.0839477	0.00931223	0.040862	1.97267e-19	79.4874
64	rs6584351	G	A	0.0204696	0.00367696	0.511463	2.59177e-08	30.1205
65	rs61870304	G	A	-0.0368462	0.00611348	0.114382	1.66988e-09	39.5685
66	rs728900	A	T	-0.0317053	0.00375738	0.422089	3.22426e-17	70.5638
67	rs1020622	G	C	0.0218648	0.00373281	0.425046	4.69989e-09	33.6126
68	rs11031005	C	T	0.0545996	0.00527248	0.143527	3.94777e-25	105.484
69	rs7125555	T	C	-0.0276469	0.00368739	0.484015	6.49532e-14	54.9281
70	rs77100210	C	A	0.113128	0.008439	0.051115	5.62347e-41	178.765
71	rs2277339	G	T	-0.0780582	0.00599615	0.106126	9.66024e-39	166.448
72	rs184540366	T	G	-0.0848094	0.012884	0.022361	4.62489e-11	45.2412
73	rs75770066	G	A	0.231048	0.0106265	0.030813	8.11247e-105	460.016
74	rs1790123	T	C	0.0346952	0.00460161	0.80041	4.70708e-14	55.3347
75	rs28416520	A	G	-0.0356415	0.00372893	0.455502	1.19934e-21	90.6802
76	rs11571818	C	T	-0.112885	0.0190859	0.009415	3.32732e-09	34.1923
77	rs4886238	A	G	0.0379851	0.0039464	0.327255	6.25526e-22	91.4281
78	rs1760940	C	A	-0.0380724	0.00426482	0.249675	4.37391e-19	78.1486
79	rs17856037	T	C	-0.0739792	0.0117329	0.025275	2.87676e-10	38.7927
80	rs28629856	T	C	-0.037397	0.00382654	0.372906	1.46947e-22	94.1304
81	rs2241522	G	A	-0.0216094	0.0038967	0.338832	2.93008e-08	30.0963
82	rs55848327	A	G	0.0251522	0.00437233	0.768098	8.7889e-09	32.4199
83	rs888368	G	A	0.0221884	0.00368454	0.505234	1.72246e-09	35.4072
84	rs9788714	A	G	-0.0429278	0.00380771	0.381174	1.76541e-29	125.137
85	rs17680522	G	A	0.0231515	0.00406147	0.292256	1.19614e-08	31.8959
86	rs8045589	T	A	-0.0225953	0.0036951	0.486707	9.65957e-10	36.6961
87	rs251723	C	G	0.0517082	0.00388425	0.343901	1.96412e-40	173.735
88	rs7499238	T	C	-0.0290018	0.00395141	0.489296	2.14221e-13	60.4803
89	rs10521305	C	T	0.0543913	0.00778033	0.059401	2.73181e-12	47.5599
90	rs4782369	C	G	0.0300142	0.00392749	0.325618	2.13737e-14	56.922
91	rs6500437	C	T	-0.0354601	0.00397468	0.315452	4.60023e-19	78.1436
92	rs11650324	G	A	0.0390919	0.00443178	0.223193	1.13632e-18	76.2496
93	rs2941506	G	A	0.0373779	0.00397463	0.684301	5.24671e-21	86.8666
94	rs9915489	T	A	0.043559	0.00390689	0.3405	7.21903e-29	122.659
95	rs3803756	T	A	-0.0247507	0.00384048	0.640107	1.15838e-10	40.6035
96	rs17650301	C	A	-0.0401265	0.00403659	0.295896	2.76895e-23	96.554
97	rs349306	A	G	0.0525066	0.00561478	0.871745	8.64156e-21	88.7155
98	rs2304192	G	A	-0.0281824	0.00404022	0.674873	3.04868e-12	50.1444
99	rs281163	G	A	0.0213585	0.00391701	0.330745	4.95951e-08	29.0505
100	rs60907808	G	A	-0.0443796	0.00525887	0.143874	3.20066e-17	69.8132
101	rs73037453	T	C	-0.0264143	0.00468736	0.190997	1.74836e-08	31.0162
102	rs12609254	T	C	-0.0338934	0.00594874	0.10754	1.21523e-08	31.7194
103	rs34962991	A	G	-0.0983543	0.00383238	0.363977	2.9486e-145	647.028
104	rs299168	A	G	0.0506456	0.00628843	0.097587	8.02788e-16	65.0006
105	rs394448	C	G	-0.020456	0.00370034	0.515449	3.23643e-08	30.0675
106	rs6054257	A	G	0.0306724	0.00456205	0.792946	1.77556e-11	44.4424
107	rs16991615	A	G	0.243363	0.00766417	0.061435	2.85539e-221	989.022
108	rs746748	T	C	0.0474397	0.00728581	0.068678	7.45301e-11	41.4159
109	rs536092	T	C	0.0238492	0.00381037	0.382668	3.87392e-10	38.6585
110	rs7347500	A	G	-0.0488582	0.00444727	0.220847	4.45722e-28	118.246
111	rs10854167	C	G	-0.0394814	0.0045064	0.21285	1.9321e-18	75.1594
112	rs9607474	T	C	-0.032426	0.00573242	0.117784	1.54402e-08	31.4328
113	rs9613667	C	A	-0.0232454	0.00387681	0.348026	2.02222e-09	35.2747
114	rs4821798	C	T	-0.0434503	0.00398813	0.307942	1.21893e-27	115.821

## Sheet: TMD
	SNP	other_allele	effect_allele	beta	se	eaf	pval	F
1	rs9428513	A	G	-0.124785	0.0271121	0.139073	4.17e-06	856.37
2	rs11675477	A	C	0.196268	0.042522	0.945679	3.92e-06	909.155
3	rs6752506	A	G	-0.0993692	0.0205106	0.281904	1.27e-06	918.4
4	rs72994670	T	C	0.239201	0.0493189	0.0322025	1.23e-06	818.949
5	rs116117874	C	T	0.210351	0.0459124	0.0380345	4.61e-06	743.258
6	rs2531358	A	G	-0.0884883	0.018276	0.534439	1.29e-06	895.049
7	rs1811546	G	C	2.55829	0.545958	7.35e-05	2.79e-06	220.332
8	rs4739605	C	T	0.725778	0.143883	0.993497	4.55e-07	1568.05
9	rs141765089	C	G	-0.420474	0.0915535	0.0133664	4.38e-06	1071.97
10	rs7098930	G	A	-0.150517	0.0285821	0.123883	1.39e-07	1130.81
11	rs6563828	A	G	-0.112438	0.0244817	0.84125	4.37e-06	775.245
12	rs77640278	G	A	0.272277	0.0546738	0.0253459	6.36e-07	841.16
13	rs117730127	T	A	-0.425888	0.0919991	0.0130153	3.67e-06	1071.25
14	rs137964046	G	A	-0.774319	0.160295	0.00547864	1.36e-06	1504.8
15	rs6133202	C	T	-0.111947	0.0240997	0.18468	3.4e-06	866.802
